# Supplementary material for: Effect of Genetic Factors, Age and Sex on Levels of Circulating Extracellular Vesicles and Platelets
Source: Int J Mol Sci. 2023 Apr 13;24(8):7183. doi: 10.3390/ijms24087183 (PMC10138662; doi:10.3390/ijms24087183)
Supplement: Supplementary file 1 [file ijms-24-07183-s001.zip]

Archive with 1 entries (1 files):
- ijms-2303046-supplementary.xlsx
