# Supplementary material for: Effect of Genetic Factors, Age and Sex on Levels of Circulating Extracellular Vesicles and Platelets
Source: Int J Mol Sci. 2023 Apr 13;24(8):7183. doi: 10.3390/ijms24087183 (PMC10138662; doi:10.3390/ijms24087183)
Supplement: Supplementary file 1 [file ijms-24-07183-s001.zip › ijms-2303046-supplementary.xlsx]

## Sheet: Supplementary Table S1
Supplementary Table S1. Summary statistics of EVs and platelets. AC=absolute count expressed as events/µl
Trait	Min.	1stQu.	Median	Mean	3rdQu.	Max.
CD171 on neuronal EVs	0	1215	1467	1677	1991	6330
CD45 on leukocyte EVs	0	494	569	594.4	675	1697.7
CD31 on platelets	306	2818	3131	3177	3498	5231
CD11b on glial EVs	485	1184	1334	1514	1562	37050
CD41a on CD31hi platelet EVs	743	1323	1499	1565	1730	3110
CD41a on platelet EVs	750	1258	1427	1507	1681	3109
CD171 on CD171+ EVs	754	1403	1981	3441	3524	81532
Leukocyte EV AC	0	15.82	30.15	40.16	50.7	631.72
*CD45+ EV AC	0	18.04	35.54	49.06	62.12	798.01
CD31dim platelet EV AC	0	24.03	44.08	59.7	75.81	1026.65
Neuronal EV AC	0	6.919	20.069	50.38	41.017	2338.09
Glial EV AC	0	9.107	21.152	37.6	39.758	1234.13
*CD171+ EV AC	0	9.203	24.978	59.72	51.815	2547.41
CD41a on platelets	3041	4815	5395	5477	5973	12911
CD31hi platelet EV AC	5.763	180.067	252.789	280.071	346.253	1182.56
CD171 on CD171hi EVs	6448	10562	13624	16967	18818	98512
CD45hi EV AC	0	0	1.5	8.629	6.603	378.991
CD171hi EV AC	0	1.219	3.203	9.735	8.497	313.328
Endothelial EV AC	0	2.562	5.793	13.158	11.605	926.13
CD31 on CD31dim platelet EVs	164	254.5	283	284.8	313	428
CD31 on platelet EVs	165	695	810	837.7	944	2051
CD45 on leukocyte EVs	279	434.2	533	544	620.8	1340
CD45 on CD45+ EVs	279	460.2	585	1308.7	728	55078
CD31 on endothelial EVs	373	437.5	477	565	557.5	5697
CD31 on CD31hi platelet EVs	438	831	909	939.7	1009	2064
Platelet EV AC	48.78	220.12	307.5	336.71	421.03	1604.23
Platelet AC	48815	207169	241536	249583	287580	602393
CD41a on CD31dim platelet EVs	517	971.5	1132	1234.1	1368	3695
*CD171+ EVs derived from the sum of CD171hi and neuronal EVs
*CD45+ EVs derived from the sum of CD45hi and leukocyte EVs

## Sheet: Supplementary Table S2
Supplementary Table S2. Age and sex tendencies of EVs and platelets. P-values lower than the cut-off threshold of 1.79 x 10-3 were in bold; those higher than 0.05 in grey. Effect of sex referred to females.
Trait	P-value for age	effect of age	P-value for sex	effect of sex
CD11b on glial EVs	3.06e-08	-0.0136084	0.287	0.0702692
CD31dim platelet EV AC	7.39e-08	-0.0128476	1.06e-05	0.283973
Platelet AC	3.21e-07	-0.0120557	1.3e-11	0.434547
CD31 on platelet EVs	4.35e-06	0.0107988	1.18e-13	-0.476413
CD41a on platelet EVs	1.84e-05	0.010384	0.563	-0.0378312
CD171+ EV AC	7.48e-05	-0.0095081	0.997	0.000209203
CD45hi EV AC	7.59e-05	-0.00864171	0.814	-0.0138677
CD31 on CD31dim platelet EVs	0.000102	0.00945779	0.446	-0.0500616
CD45+ EV AC	0.000134	-0.00925524	0.869	0.0108159
Neuronal EV AC	0.000148	-0.009069	0.86	-0.0113733
CD41a on CD31dim platelet EVs	0.000152	0.0092263	0.49	0.0453782
CD41a on CD31hi platelet EVs	0.000192	0.00905486	0.916	-0.0068906
CD171hi EV AC	0.000402	-0.00811998	0.486	0.0431485
CD31 on CD31hi platelet EVs	0.000571	0.00800201	7.79e-20	-0.584017
Leukocyte EV AC	0.00154	-0.00768234	0.76	0.0200007
CD31 on platelets	0.00174	-0.00752727	6.46e-08	-0.355312
CD171 on neuronal EVs	0.00508	-0.00669946	0.179	0.0868102
Endothelial EV AC	0.00619	-0.00651351	0.666	-0.0277846
CD45 on CD45+ EVs	0.0154	-0.00591257	0.739	-0.0219523
Platelet EV AC	0.0297	-0.00528671	0.239	0.0774707
Glial EV AC	0.0455	-0.00482239	0.23	-0.0783583
CD171 on CD171+ EVs	0.126	-0.00379132	0.198	0.086694
CD41a on platelets	0.166	-0.00337091	0.433	0.0516744
CD31hi platelet EV AC	0.512	-0.0015997	0.761	-0.0200713
CD171 on CD171hi EVs	0.734	0.000911385	0.696	0.0289793
CD45 on CD45hi EVs	0.876	0.000471121	0.525	-0.0521293
CD31 on endothelial EVs	0.897	0.000326869	0.0141	-0.168999
CD45 on leukocyte EVs	0.996	1.15e-05	0.602	-0.0343514

## Sheet: Supplementary Table S3
Supplementary Table S3. Correlation between platelet and EV levels. p-values lower than the cut-off threshold of 4.55x10-3 were in bold; those higher than 0.05 in grey.
Trait vs platelet AC	Correlation	p-value
Platelet EV AC	0.42	7.46e-43
Platelet CD31hi EV AC	0.357	1.54e-30
Platelet CD31dim EV AC	0.297	3.21e-21
CD45+ EV AC	0.071	0.027
Leukocyte EV AC	0.063	0.0505
CD171hi EV AC	0.056	0.0786
CD45hi EV AC	0.052	0.103
Endothelial EV AC	-0.029	0.366
CD171+ EV AC	0.017	0.587
Glial EV AC	-0.013	0.683
Neuronal EV AC	0.01	0.747

## Sheet: Supplementary Table S4
Supplementary Table S4. Antibody used to design the EV panel.
Fluorochrome	Reagent	µl/sample	Catalog
	PBS	80	Sigma, D8537
FITC	Lipophilic Cationic Dye	0.5	BD, 626267
APC	Phalloidin	0.5	BD, 626267
BV510	CD45	5	BD, 626266
PE	CD41a	5	BD, 626266
PeCy7	CD31	5	BD, 626266
BV421	CD171	1.5	BD,565732
APC-Cy7	CD11b	2.5	BD, 557754
